# Supplementary material for: The Association Between Subclinical Thyroid Dysfunction and Recurrence of Atrial Fibrillation After Catheter Ablation
Source: Front Cardiovasc Med. 2022 Jun 3;9:902411. doi: 10.3389/fcvm.2022.902411 (PMC9203885; doi:10.3389/fcvm.2022.902411)
Supplement: Supplementary file 1 [file Data_Sheet_1.ZIP]

Archive with 1 entries (1 files):
- R code.R
