# Supplementary material for: The Association Between Subclinical Thyroid Dysfunction and Recurrence of Atrial Fibrillation After Catheter Ablation
Source: Front Cardiovasc Med. 2022 Jun 3;9:902411. doi: 10.3389/fcvm.2022.902411 (PMC9203885; doi:10.3389/fcvm.2022.902411)
Supplement: Supplementary file 1 [file Data_Sheet_1.ZIP › R code.R]

library(dplyr)
library(tableone)
library(epiDisplay)
library(plyr)
library(survival)
library(survminer)
library(tidyr)
library(MatchIt)
library(readxl)
library(cobalt)
library(ggthemes)
library(pROC)
library(gridExtra)
library(TH.data)
library(ggplot2)
library(coin)
library(forestplot)
library(VIM)
library(ggsci)
library(rms)
library(mice)
library(survey)
library(lsr)
#................................................................................................
#Baseline characteristics of included participants stratified by thyroid function
dat <- read.csv(file = 'C:/Users/liruibin/Desktop/hyper/unimputedat.csv')
dat <- mutate(dat,
              fT3=T3,
              fT4=T4,
              TSH=TSH,
              Thyroid_condition=factor(jiagong,levels = c(0,1,2),labels = c('Euthyroid State','Subclinical Hyperthyroidism','Subclinical Hypothyroidism')),
              Classification_of_AF=factor(AFtype,levels = c(1,2),labels = c('Paroxysmal AF','Persistent AF')),
              Smoking=factor(smoke,levels = c(0,1),labels = c('no','yes')),
              Drinking=factor(drinking,levels = c(0,1),labels = c('no','yes')),
              Gender=factor(gender,levels = c(1,2),labels = c('Male','Female')),
              Age=age,
              Length_of_hospital_stay=dateincharge,
              Creatinine=creatinine,
              Duration_of_AF=Afduring.month.,
              CHA2DS2_VASc_score=CHA2DS2.VASc,
              Diuretics=factor(diuretics,levels = c(0,1),labels = c('no','yes')),
              Statin=factor(statin,levels = c(0,1),labels = c('no','yes')),
              ACEI_ARB=factor(ACEI.ARB,levels = c(0,1),labels = c('no','yes')),
              BB=factor(Beta.blocker,levels = c(0,1),labels = c('no','yes')),
              CCB=factor(CCB,levels = c(0,1),labels = c('no','yes')),
              Duration_of_operation=interval,
              Ablation_strategy=factor(other,levels = c(0,1),labels = c('PVI','PVI PLUS')),
              CAD=factor(CAD,levels = c(0,1),labels = c('no','yes')),
              Hypertension=factor(hypertension,levels = c(0,1),labels = c('no','yes')),
              Diabetes=factor(diabetes,levels = c(0,1),labels = c('no','yes')),
              Stroke=factor(stroke,levels = c(0,1),labels = c('no','yes')),
              RF_power=Power,
              HF=factor(heart_failure,levels = c(0,1),labels = c('no','yes')))
vars <- c('Age','BMI','Gender','Smoking','Drinking',
          'Classification_of_AF','CHA2DS2_VASc_score','Duration_of_AF',
          'LA','LVEF',
          'HGB','glucose','Creatinine','TC',
          'CAD','Hypertension','Diabetes','Stroke','HF',
          'Diuretics','Statin','ACEI_ARB','BB','CCB',
          'Duration_of_operation','RF_power','Length_of_hospital_stay','Ablation_strategy',
          'fT3','fT4','TSH')
ctvars <- c('Gender','Smoking','Drinking',
            'Classification_of_AF',
            'CAD','Hypertension','Diabetes','Stroke','HF',
            'Diuretics','Statin','ACEI_ARB','BB','CCB',
            'Ablation_strategy')
nonvars <- c('Age','BMI',
             'CHA2DS2_VASc_score','Duration_of_AF',
             'LVEF',
             'HGB','glucose','Creatinine','TC',
             'Duration_of_operation','RF_power','Length_of_hospital_stay',
             'fT3','fT4','TSH')
table <- CreateTableOne(vars = vars,includeNA=T,factorVars = ctvars,strata = 'Thyroid_condition',
                        data = dat,addOverall = T,test = T)
table1 <- print(table,showAllLevels=F,nonnormal = nonvars,catDigitis=2,
                contDigitis=3,pDigitis=4,quote=F,printToggle=T)
write.csv(table1,file='table.csv')

#multivariate imputation by chained equations
dat <- read.csv(file = 'C:/Users/liruibin/Desktop/hyper/unimputedat.csv')

mice_mod <- mice(dat,method = 'rf')
mice_complete <- complete(mice_mod)
write.csv(mice_complete,file = 'C:/Users/liruibin/Desktop/hyper/imputedat.csv')

mice_complete <- complete(mice_mod,2)
write.csv(mice_complete,file = 'C:/Users/liruibin/Desktop/hyper/dat2.csv')

mice_complete <- complete(mice_mod,3)
write.csv(mice_complete,file = 'C:/Users/liruibin/Desktop/hyper/dat3.csv')

mice_complete <- complete(mice_mod,4)
write.csv(mice_complete,file = 'C:/Users/liruibin/Desktop/hyper/dat4.csv')

mice_complete <- complete(mice_mod,5)
write.csv(mice_complete,file = 'C:/Users/liruibin/Desktop/hyper/dat5.csv')
#Cox proportional hazards model
dat <- read.csv(file = 'C:/Users/liruibin/Desktop/hyper/imputedat.csv')
dat <- mutate(dat,
              fT3=T3,
              fT4=T4,
              TSH=TSH,
              Thyroid_condition=factor(jiagong,levels = c(0,1,2),labels = c('Euthyroid State','Subclinical Hyperthyroidism','Subclinical Hypothyroidism')),
              Classification_of_AF=factor(AFtype,levels = c(1,2),labels = c('Paroxysmal AF','Persistent AF')),
              Smoking=factor(smoke,levels = c(0,1),labels = c('no','yes')),
              Drinking=factor(drinking,levels = c(0,1),labels = c('no','yes')),
              Gender=factor(gender,levels = c(1,2),labels = c('Male','Female')),
              Age=age,
              Length_of_hospital_stay=dateincharge,
              Creatinine=creatinine,
              Duration_of_AF=Afduring.month.,
              CHA2DS2_VASc_score=CHA2DS2.VASc,
              Diuretics=factor(diuretics,levels = c(0,1),labels = c('no','yes')),
              Statin=factor(statin,levels = c(0,1),labels = c('no','yes')),
              ACEI_ARB=factor(ACEI.ARB,levels = c(0,1),labels = c('no','yes')),
              BB=factor(Beta.blocker,levels = c(0,1),labels = c('no','yes')),
              CCB=factor(CCB,levels = c(0,1),labels = c('no','yes')),
              Duration_of_operation=interval,
              Ablation_strategy=factor(other,levels = c(0,1),labels = c('PVI','PVI PLUS')),
              CAD=factor(CAD,levels = c(0,1),labels = c('no','yes')),
              Hypertension=factor(hypertension,levels = c(0,1),labels = c('no','yes')),
              Diabetes=factor(diabetes,levels = c(0,1),labels = c('no','yes')),
              Stroke=factor(stroke,levels = c(0,1),labels = c('no','yes')),
              RF_power=Power,
              HF=factor(heart_failure,levels = c(0,1),labels = c('no','yes')))
#Crude model
cox1 <- coxph(Surv(time,status1)~Thyroid_condition,
              data = dat)
ShowRegTable(cox1,exp = T,digits = 2,pDigits = 3,printToggle = T,quote = F,ciFun = confint)
#model1
cox2 <- coxph(Surv(time,status1)~Thyroid_condition+Age+Gender,
              data = dat)
ShowRegTable(cox2,exp = T,digits = 2,pDigits = 3,printToggle = T,quote = F,ciFun = confint)
#model3
cox3 <- coxph(Surv(time,status1)~Thyroid_condition+Age+BMI+Gender+Smoking+Drinking+Classification_of_AF+Duration_of_AF+Length_of_hospital_stay+
                LA+LVEF+
                HGB+TC+Creatinine+glucose+
                CAD+Hypertension+Diabetes+Stroke+HF+
                Diuretics+Statin+ACEI_ARB+BB+CCB+
                Duration_of_operation+CHA2DS2_VASc_score+Ablation_strategy+RF_power,
              data = dat)
ShowRegTable(cox3,exp = T,digits = 2,pDigits = 3,printToggle = T,quote = F,ciFun = confint)
#model2
cox4 <- step(cox3,direction = 'both')
ShowRegTable(cox4,exp = T,digits = 2,pDigits = 3,printToggle = T,quote = F,ciFun = confint)
#................................................................................................
#Subclinical Hyperthyroidism and Euthyroid state samples
dat1 <- read.csv('C:/Users/liruibin/Desktop/hyper/Hyperthyroidism.csv')
#Subclinical Hyperthyroidism-IPTW
dat1 <- mutate(dat1,
              fT3=T3,
              fT4=T4,
              TSH=TSH,
              Thyroid_condition=factor(jiagong,levels = c(0,1),labels = c('Euthyroid State','Subclinical Hyperthyroidism')),
              Classification_of_AF=factor(AFtype,levels = c(1,2),labels = c('Paroxysmal AF','Persistent AF')),
              Smoking=factor(smoke,levels = c(0,1),labels = c('no','yes')),
              Drinking=factor(drinking,levels = c(0,1),labels = c('no','yes')),
              Gender=factor(gender,levels = c(1,2),labels = c('Male','Female')),
              Age=age,
              Length_of_hospital_stay=dateincharge,
              Creatinine=creatinine,
              Duration_of_AF=Afduring.month.,
              CHA2DS2_VASc_score=CHA2DS2.VASc,
              Diuretics=factor(diuretics,levels = c(0,1),labels = c('no','yes')),
              Statin=factor(statin,levels = c(0,1),labels = c('no','yes')),
              ACEI_ARB=factor(ACEI.ARB,levels = c(0,1),labels = c('no','yes')),
              BB=factor(Beta.blocker,levels = c(0,1),labels = c('no','yes')),
              CCB=factor(CCB,levels = c(0,1),labels = c('no','yes')),
              Duration_of_operation=interval,
              Ablation_strategy=factor(other,levels = c(0,1),labels = c('PVI','PVI PLUS')),
              CAD=factor(CAD,levels = c(0,1),labels = c('no','yes')),
              Hypertension=factor(hypertension,levels = c(0,1),labels = c('no','yes')),
              Diabetes=factor(diabetes,levels = c(0,1),labels = c('no','yes')),
              Stroke=factor(stroke,levels = c(0,1),labels = c('no','yes')),
              RF_power=Power,
              HF=factor(heart_failure,levels = c(0,1),labels = c('no','yes')))
pmmodel1 <- glm(Thyroid_condition~Age+BMI+Gender+Smoking+Drinking+Classification_of_AF+Duration_of_AF+Length_of_hospital_stay+
                 LA+LVEF+
                 HGB+TC+Creatinine+glucose+
                 CAD+Hypertension+Diabetes+Stroke+HF+
                 Diuretics+Statin+ACEI_ARB+BB+CCB+
                 Duration_of_operation+CHA2DS2_VASc_score+Ablation_strategy+RF_power,
               data = dat1,family = binomial(link = 'logit'))
dat1$ps <- predict(pmmodel1,type = 'response')
dat1$IPTW <- ifelse(dat1$Thyroid_condition==1,(mean(dat1$ps))/dat1$ps,(mean(1-dat1$ps))/(1-dat1$ps))
cox <- coxph(Surv(time,status1)~Thyroid_condition+Age+BMI+Gender+Smoking+Drinking+Classification_of_AF+Duration_of_AF+Length_of_hospital_stay+
               LA+LVEF+
               HGB+TC+Creatinine+glucose+
               CAD+Hypertension+Diabetes+Stroke+HF+
               Diuretics+Statin+ACEI_ARB+BB+CCB+
               Duration_of_operation+CHA2DS2_VASc_score+Ablation_strategy+RF_power,
             data = dat1,weights = IPTW)
ShowRegTable(cox,exp = T,digits = 2,pDigits = 3,printToggle = T,quote = F,ciFun = confint)
#additional adjustment for the PS
cox <- coxph(Surv(time,status1)~Thyroid_condition+Age+BMI+Gender+Smoking+Drinking+Classification_of_AF+Duration_of_AF+Length_of_hospital_stay+
               LA+LVEF+
               HGB+TC+Creatinine+glucose+
               CAD+Hypertension+Diabetes+Stroke+HF+
               Diuretics+Statin+ACEI_ARB+BB+CCB+
               Duration_of_operation+CHA2DS2_VASc_score+Ablation_strategy+RF_power+ps,
             data = dat1)
#Odds ratios (95% CIs) for all variables included in the propensity score model
logit<- ShowRegTable(pmmodel1,exp = T,digits = 2,pDigits = 3,printToggle = T,quote = F,ciFun = confint)
write.csv(logit,file='logit.csv')
#Distribution of inverse probability score weights
gghistogram(data = dat1,x = 'IPTW',y='..density..',
            binwidth = 0.1,color = 'Thyroid_condition',fill='Thyroid_condition',alpha=0.5,
            palette = 'lacent',
            ggtheme=theme_stata())+
  guides(fill=guide_legend(title = ''),color=guide_legend(title = ''))+
  labs(tag = 'A')
#Baseline characteristics of the participants after IPTW
vars <- c('Age','BMI','Gender','Smoking','Drinking',
          'Classification_of_AF','CHA2DS2_VASc_score','Duration_of_AF',
          'LA','LVEF',
          'HGB','glucose','Creatinine','TC',
          'CAD','Hypertension','Diabetes','Stroke','HF',
          'Diuretics','Statin','ACEI_ARB','BB','CCB',
          'Duration_of_operation','RF_power','Length_of_hospital_stay','Ablation_strategy'
)
ctvars <- c('Gender','Smoking','Drinking',
            'Classification_of_AF',
            'CAD','Hypertension','Diabetes','Stroke','HF',
            'Diuretics','Statin','ACEI_ARB','BB','CCB',
            'Ablation_strategy')

nonvars <- c('Age','BMI',
             'CHA2DS2_VASc_score','Duration_of_AF',
             'LA','LVEF',
             'HGB','glucose','Creatinine','TC',
             'Duration_of_operation','RF_power','Length_of_hospital_stay'
)
dataIPTW <- svydesign(id =~1,data = dat1,weights = ~IPTW)
tab_IPTW=svyCreateTableOne(vars=vars, factorVars = ctvars,strata="Thyroid_condition",data=dataIPTW,test=T)
table1 <- print(tab_IPTW,showAllLevels=F,nonnormal = nonvars,catDigitis=2,
                contDigitis=3,pDigitis=4,quote=F,smd=TRUE)
write.csv(table1,file='table.csv')
#Subclinical Hyperthyroidism-PSM
greed1 <- matchit(Thyroid_condition~Age+BMI+Gender+Smoking+Drinking+Classification_of_AF+Duration_of_AF+Length_of_hospital_stay+
                   LA+LVEF+
                   HGB+TC+Creatinine+glucose+
                   CAD+Hypertension+Diabetes+Stroke+HF+
                   Diuretics+Statin+ACEI_ARB+BB+CCB+
                   Duration_of_operation+CHA2DS2_VASc_score+Ablation_strategy+RF_power,
                 method = 'nearest',data = dat1,ratio = 2)
m.data1 <- match.data(greed1)
cox <- coxph(Surv(time,status1)~Thyroid_condition,
              data = m.data1)
ShowRegTable(cox,exp = T,digits = 2,pDigits = 3,printToggle = T,quote = F,ciFun = confint)
#Baseline characteristics of the participants after PSM
vars <- c('Age','BMI','Gender','Smoking','Drinking',
          'Classification_of_AF','CHA2DS2_VASc_score','Duration_of_AF',
          'LA','LVEF',
          'HGB','glucose','Creatinine','TC',
          'CAD','Hypertension','Diabetes','Stroke','HF',
          'Diuretics','Statin','ACEI_ARB','BB','CCB',
          'Duration_of_operation','RF_power','Length_of_hospital_stay','Ablation_strategy')
ctvars <- c('Gender','Smoking','Drinking',
            'Classification_of_AF',
            'CAD','Hypertension','Diabetes','Stroke','HF',
            'Diuretics','Statin','ACEI_ARB','BB','CCB',
            'Ablation_strategy')

nonvars <- c('Age','BMI',
             'CHA2DS2_VASc_score','Duration_of_AF',
             'LA','LVEF',
             'HGB','glucose','Creatinine','TC',
             'Duration_of_operation','RF_power','Length_of_hospital_stay')
table <- CreateTableOne(vars = vars,factorVars = ctvars,strata = 'Thyroid_condition',
                        data = m.data1,addOverall = F,test = T)
table1 <- print(table,showAllLevels=F,nonnormal = nonvars,catDigitis=2,
                contDigitis=3,pDigitis=4,quote=F,printToggle=T)
write.csv(table1,file='table.csv')
#Standardized mean differences in the unmatched and matched sample
v <- data.frame(old = c("distance", "Creatinine", "LA","Length_of_hospital_stay", "Stroke_yes", 
                        "Classification_of_AF_Persistent AF", "Duration_of_AF",  
                        "Age","BB_yes", "HF_yes","HGB", "Diuretics_yes",'Diabetes_yes',"Statin_yes","Ablation_strategy_PVI PLUS",
                        "Duration_of_operation","CAD_yes","Hypertension_yes","CHA2DS2_VASc_score","Drinking_yes",
                        "glucose","Smoking_yes","ACEI_ARB_yes","Gender_Female",'CCB_yes',"RF_power","TC","LVEF",'BMI'),
                new = c("Propensity Score", "Creatinine", "LA", "Duration of hospital stay","Stroke",
                        "Persistent AF", "AF duration", 
                        "Age","β-blockers","HF", "HGB","Diuretics",'Diabetes',"Statin","PVI Plus",
                        "Procedure time","CAD","Hypertension","CHA2DS2_VASc score","Drinking",
                        "Glucose","Smoking","ACEI/ARB","Female",'CCB',"RF power","TC","LVEF",'BMI'))
love.plot(greed1,var.names = v,stats = "m",threshold = .1,stars = "raw",
                grid = T, sample.names = c("Unmatched", "Matched"),line = TRUE,abs=F,
                position = "top",themes = theme_stata(),var.order = "unadjusted",drop.distance=F)+labs(tag='A')+
  theme(axis.text.y.left=element_text(angle = 0))+xlim(-0.4,0.8)
#distribution of the PS for before and after PSM
bal.plot(greed1,position = "bottom","distance",type='histogram',which='both', mirror = TRUE)+
  labs(title='Distributional Balance for Propensity Score',tag='A')+
  xlab('Propensity Score')+
  scale_fill_discrete(labels = c('Euthyroid State','Subclinical Hyperthyroidism'))+
  guides(fill=guide_legend(title = ''))
#Subclinical Hyperthyroidism-Area Under Receiver Operating Characteristic (AUROC) curves for the propensity score models
dat1$prob <- predict(pmmodel1,newdata = dat1,type = 'response')
roc1 <- roc(dat1$Thyroid_condition,dat1$prob)
plot.roc(roc1,
         print.auc = T,
         print.auc.x = 0.5,print.auc.y = 0.5,
         auc.polygon = T,
         auc.polygon.col = 'skyblue',
         grid=F,
         legacy.axes = T)

#................................................................................................
#Subclinical Hypothyroidism and Euthyroid state samples
dat2 <- read.csv('C:/Users/liruibin/Desktop/hyper/Hypothyroidism.csv')
#Subclinical Hyperthyroidism-IPTW
dat2 <- mutate(dat2,
               fT3=T3,
               fT4=T4,
               TSH=TSH,
               Thyroid_condition=factor(jiagong,levels = c(0,1),labels = c('Euthyroid State','Subclinical Hypothyroidism')),
               Classification_of_AF=factor(AFtype,levels = c(1,2),labels = c('Paroxysmal AF','Persistent AF')),
               Smoking=factor(smoke,levels = c(0,1),labels = c('no','yes')),
               Drinking=factor(drinking,levels = c(0,1),labels = c('no','yes')),
               Gender=factor(gender,levels = c(1,2),labels = c('Male','Female')),
               Age=age,
               Length_of_hospital_stay=dateincharge,
               Creatinine=creatinine,
               Duration_of_AF=Afduring.month.,
               CHA2DS2_VASc_score=CHA2DS2.VASc,
               Diuretics=factor(diuretics,levels = c(0,1),labels = c('no','yes')),
               Statin=factor(statin,levels = c(0,1),labels = c('no','yes')),
               ACEI_ARB=factor(ACEI.ARB,levels = c(0,1),labels = c('no','yes')),
               BB=factor(Beta.blocker,levels = c(0,1),labels = c('no','yes')),
               CCB=factor(CCB,levels = c(0,1),labels = c('no','yes')),
               Duration_of_operation=interval,
               Ablation_strategy=factor(other,levels = c(0,1),labels = c('PVI','PVI PLUS')),
               CAD=factor(CAD,levels = c(0,1),labels = c('no','yes')),
               Hypertension=factor(hypertension,levels = c(0,1),labels = c('no','yes')),
               Diabetes=factor(diabetes,levels = c(0,1),labels = c('no','yes')),
               Stroke=factor(stroke,levels = c(0,1),labels = c('no','yes')),
               RF_power=Power,
               HF=factor(heart_failure,levels = c(0,1),labels = c('no','yes')))
pmmodel2 <- glm(Thyroid_condition~Age+BMI+Gender+Smoking+Drinking+Classification_of_AF+Duration_of_AF+Length_of_hospital_stay+
                  LA+LVEF+
                  HGB+TC+Creatinine+glucose+
                  CAD+Hypertension+Diabetes+Stroke+HF+
                  Diuretics+Statin+ACEI_ARB+BB+CCB+
                  Duration_of_operation+CHA2DS2_VASc_score+Ablation_strategy+RF_power,
                data = dat2,family = binomial(link = 'logit'))
dat2$ps <- predict(pmmodel2,type = 'response')
dat2$IPTW <- ifelse(dat2$Thyroid_condition==1,(mean(dat2$ps))/dat2$ps,(mean(1-dat2$ps))/(1-dat2$ps))
cox <- coxph(Surv(time,status1)~Thyroid_condition+Age+BMI+Gender+Smoking+Drinking+Classification_of_AF+Duration_of_AF+Length_of_hospital_stay+
               LA+LVEF+
               HGB+TC+Creatinine+glucose+
               CAD+Hypertension+Diabetes+Stroke+HF+
               Diuretics+Statin+ACEI_ARB+BB+CCB+
               Duration_of_operation+CHA2DS2_VASc_score+Ablation_strategy+RF_power,
             data = dat2,weights = IPTW)
ShowRegTable(cox,exp = T,digits = 2,pDigits = 3,printToggle = T,quote = F,ciFun = confint)
#additional adjustment for the PS
cox <- coxph(Surv(time,status1)~Thyroid_condition+Age+BMI+Gender+Smoking+Drinking+Classification_of_AF+Duration_of_AF+Length_of_hospital_stay+
               LA+LVEF+
               HGB+TC+Creatinine+glucose+
               CAD+Hypertension+Diabetes+Stroke+HF+
               Diuretics+Statin+ACEI_ARB+BB+CCB+
               Duration_of_operation+CHA2DS2_VASc_score+Ablation_strategy+RF_power+ps,
             data = dat2)
#Odds ratios (95% CIs) for all variables included in the propensity score model
logit<- ShowRegTable(pmmodel2,exp = T,digits = 2,pDigits = 3,printToggle = T,quote = F,ciFun = confint)
write.csv(logit,file='logit.csv')
#Distribution of inverse probability score weights
gghistogram(data = dat2,x = 'IPTW',y='..density..',
            binwidth = 0.2,color = 'Thyroid_condition',fill='Thyroid_condition',alpha=0.5,
            palette = 'lacent',
            ggtheme=theme_stata())+
  guides(fill=guide_legend(title = ''),color=guide_legend(title = ''))+
  labs(tag = 'B')
#Baseline characteristics of the participants after IPTW
vars <- c('Age','BMI','Gender','Smoking','Drinking',
          'Classification_of_AF','CHA2DS2_VASc_score','Duration_of_AF',
          'LA','LVEF',
          'HGB','glucose','Creatinine','TC',
          'CAD','Hypertension','Diabetes','Stroke','HF',
          'Diuretics','Statin','ACEI_ARB','BB','CCB',
          'Duration_of_operation','RF_power','Length_of_hospital_stay','Ablation_strategy'
)
ctvars <- c('Gender','Smoking','Drinking',
            'Classification_of_AF',
            'CAD','Hypertension','Diabetes','Stroke','HF',
            'Diuretics','Statin','ACEI_ARB','BB','CCB',
            'Ablation_strategy')

nonvars <- c('Age','BMI',
             'CHA2DS2_VASc_score','Duration_of_AF',
             'LA','LVEF',
             'HGB','glucose','Creatinine','TC',
             'Duration_of_operation','RF_power','Length_of_hospital_stay'
)
dataIPTW <- svydesign(id =~1,data = dat2,weights = ~IPTW)
tab_IPTW=svyCreateTableOne(vars=vars, factorVars = ctvars,strata="Thyroid_condition",data=dataIPTW,test=T)
table1 <- print(tab_IPTW,showAllLevels=F,nonnormal = nonvars,catDigitis=2,
                contDigitis=3,pDigitis=4,quote=F,smd=TRUE)
write.csv(table1,file='table.csv')
#Subclinical Hypothyroidism-PSM
greed2 <- matchit(Thyroid_condition~Age+BMI+Gender+Smoking+Drinking+Classification_of_AF+Duration_of_AF+Length_of_hospital_stay+
                    LA+LVEF+
                    HGB+TC+Creatinine+glucose+
                    CAD+Hypertension+Diabetes+Stroke+HF+
                    Diuretics+Statin+ACEI_ARB+BB+CCB+
                    Duration_of_operation+CHA2DS2_VASc_score+Ablation_strategy+RF_power,
                  method = 'nearest',data = dat2,ratio = 2)
m.data2 <- match.data(greed2)
cox <- coxph(Surv(time,status1)~Thyroid_condition,
             data = m.data2)
ShowRegTable(cox,exp = T,digits = 2,pDigits = 3,printToggle = T,quote = F,ciFun = confint)
#Baseline characteristics of the participants after PSM
vars <- c('Age','BMI','Gender','Smoking','Drinking',
          'Classification_of_AF','CHA2DS2_VASc_score','Duration_of_AF',
          'LA','LVEF',
          'HGB','glucose','Creatinine','TC',
          'CAD','Hypertension','Diabetes','Stroke','HF',
          'Diuretics','Statin','ACEI_ARB','BB','CCB',
          'Duration_of_operation','RF_power','Length_of_hospital_stay','Ablation_strategy')
ctvars <- c('Gender','Smoking','Drinking',
            'Classification_of_AF',
            'CAD','Hypertension','Diabetes','Stroke','HF',
            'Diuretics','Statin','ACEI_ARB','BB','CCB',
            'Ablation_strategy')

nonvars <- c('Age','BMI',
             'CHA2DS2_VASc_score','Duration_of_AF',
             'LA','LVEF',
             'HGB','glucose','Creatinine','TC',
             'Duration_of_operation','RF_power','Length_of_hospital_stay')
table <- CreateTableOne(vars = vars,factorVars = ctvars,strata = 'Thyroid_condition',
                        data = m.data2,addOverall = F,test = T)
table1 <- print(table,showAllLevels=F,nonnormal = nonvars,catDigitis=2,
                contDigitis=3,pDigitis=4,quote=F,printToggle=T)
write.csv(table1,file='table.csv')
#Standardized mean differences in the unmatched and matched sample
v <- data.frame(old = c("distance", "Creatinine", "LA","Length_of_hospital_stay", "Stroke_yes", 
                        "Classification_of_AF_Persistent AF", "Duration_of_AF",  
                        "Age","BB_yes", "HF_yes","HGB", "Diuretics_yes",'Diabetes_yes',"Statin_yes","Ablation_strategy_PVI PLUS",
                        "Duration_of_operation","CAD_yes","Hypertension_yes","CHA2DS2_VASc_score","Drinking_yes",
                        "glucose","Smoking_yes","ACEI_ARB_yes","Gender_Female",'CCB_yes',"RF_power","TC","LVEF",'BMI'),
                new = c("Propensity Score", "Creatinine", "LA", "Duration of hospital stay","Stroke",
                        "Persistent AF", "AF duration", 
                        "Age","β-blockers","HF", "HGB","Diuretics",'Diabetes',"Statin","PVI Plus",
                        "Procedure time","CAD","Hypertension","CHA2DS2_VASc score","Drinking",
                        "Glucose","Smoking","ACEI/ARB","Female",'CCB',"RF power","TC","LVEF",'BMI'))
love.plot(greed2,var.names = v,stats = "m", threshold = .1,stars = "raw",
          grid = T, sample.names = c("Unmatched", "Matched"),line = TRUE,abs=F,
          position = "top",themes = theme_stata(),var.order = "unadjusted",drop.distance=F)+labs(tag='B')+
  theme(axis.text.y.left=element_text(angle = 0))
#distribution of the PS for before and after PSM
bal.plot(greed2,"distance",position = "bottom",type='histogram',which='both', mirror = TRUE)+
  labs(title='Distributional Balance for Propensity Score',tag='B')+
  xlab('Propensity Score')+
  scale_fill_discrete(labels = c('Euthyroid State','Subclinical Hypothyroidism'))+
  guides(fill=guide_legend(title = ''))
#Subclinical Hypothyroidism-Area Under Receiver Operating Characteristic (AUROC) curves for the propensity score models
dat2$prob <- predict(pmmodel2,newdata = dat2,type = 'response')
roc2 <- roc(dat2$Thyroid_condition,dat2$prob)
plot.roc(roc2,
         print.auc = T,
         print.auc.x = 0.5,print.auc.y = 0.5,
         auc.polygon = T,
         auc.polygon.col = 'skyblue',
         grid=F,
         legacy.axes = T)

#...................................................................................................
#Kaplan-Meier curve
dat <- read.csv(file = 'C:/Users/liruibin/Desktop/hyper/imputedat.csv')
fit <- survfit(Surv(time, status1) ~ Thyroid_condition, data = dat)
ggsurvplot(fit,
           fun='event',
           pval = F,
           pval.method = F,
           font.pval='bold',
           pval.coord=c(0,0.8),
           pval.size=4,
           ylim=c(0,1),
           pval.method.coord=c(800,0.95),
           pval.method.size=3,
           conf.int = F,
           conf.int.style='ribbon',
           xlab='Time in days',
           break.time.by=200,
           ggtheme = theme_stata(),
           risk.table = 'abs_pct',
           risk.table.y.text.col=T,
           risk.table.y.text=F,
           ncensor.plot=F,
           risk.table.pos ="out",
           palette ='lacent',
           legend.labs=c('Euthyroid State','Subclinical Hyperthyroidism','Subclinical Hypothyroidism'))+
  guides(color=guide_legend(title = ''))
#Kaplan-Meier curve based on PSM and IPTW
fit1 <- survfit(Surv(time, status1) ~ Thyroid_condition, data = m.data1)
fit2 <- survfit(Surv(time, status1) ~ Thyroid_condition, data = dat1,weights = IPTW)
fit3 <- list(Matched=fit1,IPTW=fit2)
ggsurvplot_combine(fit3,
                   data = dat1, 
                   fun='event',
                   ylim=c(0,1),
                   pval.method.coord=c(800,0.95),
                   pval.method.size=3,
                   conf.int = F,
                   xlab='Time in days',
                   break.time.by=200,
                   ggtheme = theme_stata(),
                   risk.table = 'abs_pct',
                   risk.table.y.text.col=T,
                   risk.table.y.text=F,
                   ncensor.plot=F,
                   risk.table.pos ="out",
                   palette ='lacent',
                   legend.labs=c('Euthyroid State(PSM)','Subclinical Hyperthyroidism(PSM)',
                                 'Euthyroid State(IPTW)','Subclinical Hyperthyroidism(IPTW)'))+guides(color=guide_legend(title = ''))
fit4 <- survfit(Surv(time, status1) ~ Thyroid_condition, data = m.data2)
fit5 <- survfit(Surv(time, status1) ~ Thyroid_condition, data = dat2,weights = IPTW)
fit6 <- list(Matched=fit4,IPTW=fit5)
ggsurvplot_combine(fit6,
                   data = dat2, 
                   fun='event',
                   pval.coord=c(0,0.8),
                   pval.size=4,
                   ylim=c(0,1),
                   conf.int = F,
                   conf.int.style='ribbon',
                   xlab='Time in days',
                   break.time.by=200,
                   ggtheme = theme_stata(),
                   risk.table = 'abs_pct',
                   risk.table.y.text.col=T,
                   risk.table.y.text=F,
                   ncensor.plot=F,
                   risk.table.pos ="out",
                   palette ='lacent',
                   legend.labs=c('Euthyroid State(PSM)','Subclinical Hypothyroidism(PSM)',
                                 'Euthyroid State(IPTW)','Subclinical Hypothyroidism(IPTW)'))+guides(color=guide_legend(title = ''))
#.....................................................................................................
#restricted cubic spline curves
dat <- read.csv(file = 'C:/Users/liruibin/Desktop/hyper/imputedat.csv')
dat$logTSH <- log(dat$TSH)
dat$logT3 <- log(dat$T3)
dat$logT4 <- log(dat$T4)
dat$TSH_Z_score <-  (dat$logTSH - mean(dat$logTSH)) / sd(dat$logTSH)
dat$T3_Z_score <-  (dat$logT3 - mean(dat$logT3)) / sd(dat$logT3)
dat$T4_Z_score <-  (dat$logT4 - mean(dat$logT4)) / sd(dat$logT4)
dat$logTSHquintiles <- quantileCut(dat$TSH_Z_score,n = 5,labels = c('Q1','Q2','Q3','Q4','Q5'),right = T)
dat$logT3quintiles <- quantileCut(dat$T3_Z_score,n = 5,labels = c('Q1','Q2','Q3','Q4','Q5'),right = T)
dat$logT4quintiles <- quantileCut(dat$T4_Z_score,n = 5,labels = c('Q1','Q2','Q3','Q4','Q5'),right = T)
dd <- datadist(dat)
options(datadist='dd')
#TSH
fit1 <- cph(Surv(time,status1)~rcs(logTSH,3)+Age+BMI+Gender+Smoking+Drinking+Classification_of_AF+Duration_of_AF+Length_of_hospital_stay+
              LA+LVEF+
              HGB+TC+Creatinine+glucose+
              CAD+Hypertension+Diabetes+Stroke+HF+
              Diuretics+Statin+ACEI_ARB+BB+CCB+
              Duration_of_operation+CHA2DS2_VASc_score+Ablation_strategy+RF_power,data=dat)
HR1 <- Predict(fit1,logTSH,fun=exp,ref.zero = T)
anova(fit1)
ggplot()+
  geom_line(data = HR1,aes(logTSH,yhat),linetype='solid',size=1,alpha=0.7,colour='blue')+
  geom_ribbon(data = HR1,aes(logTSH,ymin=lower,ymax=upper),alpha=0.1,fill='blue')+
  theme_stata()+
  geom_hline(yintercept = 1,linetype=2,size=0.75)+
  geom_vline(xintercept = log(0.45),linetype=2,size=0.75,color='pink')+
  geom_vline(xintercept = log(4.5),linetype=2,size=0.75,color='pink')+
  geom_text(aes(x = 0.3,y = 3.5),label='Euthyroid State',colour='pink',size=4,fontface='bold')+
  geom_text(aes(x = 1.3,y = 3),label='SHypothyroidism→',colour='pink',size=4,fontface='bold')+
  geom_text(aes(x = -2,y = 3.5),label='SHyperthyroidism',colour='pink',size=4,fontface='bold')+
  geom_text(aes(x = -0.5,y = 0.5),label='P for non-linearity = 0.5223',size=3.5,colour='blue',fontface='bold',family='sefif')+
  geom_text(aes(x = -0.5,y = 2.4),label='HR per SD=0.82(0.68-0.98)',colour='blue',size=4,fontface='bold',family='serif')+ 
  labs(title = '',
       tag = 'A',
       x='LogTSH',
       y='Hazard Ratio of Recurrence')+
  theme(plot.title=element_text(family = 'serif',face = "bold",color = 'blue'))
#T4
fit2 <- cph(Surv(time,status1)~rcs(logT4,3)+Age+BMI+Gender+Smoking+Drinking+Classification_of_AF+Duration_of_AF+Length_of_hospital_stay+
              LA+LVEF+
              HGB+TC+Creatinine+glucose+
              CAD+Hypertension+Diabetes+Stroke+HF+
              Diuretics+Statin+ACEI_ARB+BB+CCB+
              Duration_of_operation+CHA2DS2_VASc_score+Ablation_strategy+RF_power,data=dat)
HR2 <- Predict(fit2,logT4,fun=exp,ref.zero = T)
ggplot()+
  geom_line(data = HR2,aes(logT4,yhat),linetype='solid',size=1,colour='blue')+
  geom_ribbon(data = HR2,aes(logT4,ymin=lower,ymax=upper),alpha=0.1,fill='blue')+
  theme_stata()+
  geom_hline(yintercept = 1,linetype=2,size=0.75)+
  labs(title = '',
       tag = 'B',
       x='LogfT4',
       y='Hazard Ratio of Recurrence')+
  geom_text(aes(x = 2.8,y = 0.5),label='P for non-linearity = 0.2399',size=3.5,colour='blue',
            fontface='bold',family='serif')+
  geom_text(aes(x = 2.8,y = 2),label='HR per SD=0.83(0.66-1.05)',colour='blue',size=4,fontface='bold',family='serif')
anova(fit2)
#T3
fit3 <- cph(Surv(time,status1)~rcs(logT3,3)+Age+BMI+Gender+Smoking+Drinking+Classification_of_AF+Duration_of_AF+Length_of_hospital_stay+
              LA+LVEF+
              HGB+TC+Creatinine+glucose+
              CAD+Hypertension+Diabetes+Stroke+HF+
              Diuretics+Statin+ACEI_ARB+BB+CCB+
              Duration_of_operation+CHA2DS2_VASc_score+Ablation_strategy+RF_power,data=dat)

HR3 <- Predict(fit3,logT3,fun=exp,ref.zero = T)
ggplot()+
  geom_line(data = HR3,aes(logT3,yhat),linetype='solid',size=1,colour='blue')+
  geom_ribbon(data = HR3,aes(logT3,ymin=lower,ymax=upper),alpha=0.1,fill='blue')+
  theme_stata()+
  geom_hline(yintercept = 1,linetype=2,size=0.75)+
  labs(title = '',
       tag = 'C',
       x='LogfT3',
       y='Hazard Ratio of Recurrence')+
  geom_text(aes(x = 1.55,y = 0.5),label='P for non-linearity = 0.6503',size=3.5,colour='blue',
            fontface='bold',family='serif')+
  geom_text(aes(x = 1.55,y = 1.5),label='HR per SD=1.15(0.91-1.45)',colour='blue',size=4,fontface='bold',family='serif')
anova(fit3)
#TSH quintiles and as a continuous exposure
cox1 <- coxph(Surv(time,status1)~as.numeric(logTSHquintiles)
              ,data = dat)
ShowRegTable(cox1,exp = T,digits = 2,pDigits = 3,printToggle = T,quote = F,ciFun = confint)
cox2 <- coxph(Surv(time,status1)~logTSHquintiles
              ,data = dat)
ShowRegTable(cox2,exp = T,digits = 2,pDigits = 3,printToggle = T,quote = F,ciFun = confint)
cox3 <- coxph(Surv(time,status1)~TSH_Z_score
              ,data = dat)
ShowRegTable(cox3,exp = T,digits = 2,pDigits = 3,printToggle = T,quote = F,ciFun = confint)
cox4<- coxph(Surv(time,status1)~TSH_Z_score+Age+BMI+Gender+Smoking+Drinking+Classification_of_AF+Duration_of_AF+Length_of_hospital_stay+
               LA+LVEF+
               HGB+TC+Creatinine+glucose+
               CAD+Hypertension+Diabetes+Stroke+HF+
               Diuretics+Statin+ACEI_ARB+BB+CCB+
               Duration_of_operation+CHA2DS2_VASc_score+Ablation_strategy+RF_power,data=dat)
ShowRegTable(cox4,exp = T,digits = 2,pDigits = 3,printToggle = T,quote = F,ciFun = confint)
#fT4 quintiles and as a continuous exposure
cox1 <- coxph(Surv(time,status1)~as.numeric(logT4quintiles)
              ,data = dat)
ShowRegTable(cox1,exp = T,digits = 2,pDigits = 3,printToggle = T,quote = F,ciFun = confint)
cox2 <- coxph(Surv(time,status1)~logT4quintiles
              ,data = dat)
ShowRegTable(cox2,exp = T,digits = 2,pDigits = 3,printToggle = T,quote = F,ciFun = confint)
cox3 <- coxph(Surv(time,status1)~T4_Z_score
              ,data = dat)
ShowRegTable(cox3,exp = T,digits = 2,pDigits = 3,printToggle = T,quote = F,ciFun = confint)
cox4<- coxph(Surv(time,status1)~T4_Z_score+Age+BMI+Gender+Smoking+Drinking+Classification_of_AF+Duration_of_AF+Length_of_hospital_stay+
               LA+LVEF+
               HGB+TC+Creatinine+glucose+
               CAD+Hypertension+Diabetes+Stroke+HF+
               Diuretics+Statin+ACEI_ARB+BB+CCB+
               Duration_of_operation+CHA2DS2_VASc_score+Ablation_strategy+RF_power,data=dat)
ShowRegTable(cox4,exp = T,digits = 2,pDigits = 3,printToggle = T,quote = F,ciFun = confint)
#fT3 quintiles and as a continuous exposure
cox1 <- coxph(Surv(time,status1)~as.numeric(logT3quintiles)
              ,data = dat)
ShowRegTable(cox1,exp = T,digits = 2,pDigits = 3,printToggle = T,quote = F,ciFun = confint)
cox2 <- coxph(Surv(time,status1)~logT3quintiles
              ,data = dat)
ShowRegTable(cox2,exp = T,digits = 2,pDigits = 3,printToggle = T,quote = F,ciFun = confint)
cox3 <- coxph(Surv(time,status1)~T3_Z_score
              ,data = dat)
ShowRegTable(cox3,exp = T,digits = 2,pDigits = 3,printToggle = T,quote = F,ciFun = confint)
cox4<- coxph(Surv(time,status1)~T3_Z_score+Age+BMI+Gender+Smoking+Drinking+Classification_of_AF+Duration_of_AF+Length_of_hospital_stay+
               LA+LVEF+
               HGB+TC+Creatinine+glucose+
               CAD+Hypertension+Diabetes+Stroke+HF+
               Diuretics+Statin+ACEI_ARB+BB+CCB+
               Duration_of_operation+CHA2DS2_VASc_score+Ablation_strategy+RF_power,data=dat)
ShowRegTable(cox4,exp = T,digits = 2,pDigits = 3,printToggle = T,quote = F,ciFun = confint)
#The forest plot
os_forest <- read.csv('C:/Users/liruibin/Desktop/hyper/subgroup.csv',header = F)
forestplot(labeltext=as.matrix(os_forest[,1:5]),
           mean=os_forest$V6,
           lower=os_forest$V7,
           upper=os_forest$V8,
           is.summary=c(T,T,
                        F,F,F,F,
                        T,F,F,F,F,
                        T,F,F,F,F),
           hrzl_lines=list('1'=gpar(lty=1,lwd=1),
                           '2'=gpar(lty=2),
                           '17'=gpar(lty=1,lwd=1)),
           clip=c(0,15),
           graphwidth=unit(.3,'npc'),
           ci.vertices=T,
           ci.vertices.height=0.2,
           zero=1,
           boxsize=0.3,
           colgap=unit(1.5,'mm'),
           lwd.zero=2,
           lwd.ci=1.5,
           col=fpColors(box = "royalblue",summary = 'red',lines='black',zero='green'),
           xlab='The estimates',
           graph.pos= 4,
           txt_gp = fpTxtGp(label = gpar(cex = 0.9)),
           mar=unit(rep(1.25,times=4),'cm'))
              
